# Supplementary material for: catena-Poly[[bis­(nitrato-κ2 O,O′)copper(II)]-μ-2,2′-(ethane-1,2-diyldithio)di-1,3,4-thia­diazole-κ2 N 4:N 4′]
Source: Acta Crystallogr Sect E Struct Rep Online. 2008 Dec 17;65(Pt 1):m80–1. doi: 10.1107/S1600536808041202 (PMC2967916; doi:10.1107/S1600536808041202)
Supplement: Supplementary file 1 [file e-65-00m80-sup1.cif]

##############################################################################
###                                                                        ###
###        Electronic paper (Acta Crystallographica Section E)             ###
###                                                                        ###
##############################################################################
#                                                                            #
# This CIF contains the data in a paper accepted for publication in Acta     #
# Crystallographica Section E. It conforms to the requirements of Notes      #
# for Authors for Section E, and has been peer reviewed under the auspices   #
# of the IUCr Commission on Journals.                                        #
#                                                                            #
# Full details of the Crystallographic Information File format               #
# are given in the paper "The Crystallographic Information File (CIF):       #
# a New Standard Archive File for Crystallography" by S. R. Hall, F. H.      #
# Allen and I. D. Brown [Acta Cryst. (1991), A47, 655-685].                  #
#                                                                            #
# The current version of the core CIF dictionary is obtainable from          #
# ftp://ftp.iucr.org/pub/cif_core.dic. The current version number is 2.4.    #
#                                                                            #
# Software is freely available for graphical display of the structure(s) in  #
# this CIF.  For information consult the CIF home page http://www.iucr.org/  #
# cif/home.html                                                              #
#                                                                            #
# This file may be used for bona fide research purposes within the           #
# scientific community so long as proper attribution is given to the journal # 
# article from which it was obtained.                                        #
#                                                                            #
##############################################################################
                                             
data_I
_audit_creation_method     SHELXL-97
_chemical_name_systematic
;
<i>catena</i>-Poly[[bis(nitrato-\k^2^<i>O</i>,<i>O</i>')copper(II)]-\m-
2,2'-(ethane-1,2-diyldithio)di-1,3,4-thiadiazole-\k^2^N^4^:N^4'^]
;
_chemical_name_common     ?
_chemical_formula_moiety     'C6 H6 Cu N6 O6 S4'
_chemical_formula_sum     'C6 H6 Cu N6 O6 S4'
_chemical_formula_iupac     '[Cu (N O3)2 (C6 H6 N4 S4)]'
_chemical_formula_weight     449.95
_chemical_melting_point     ?
_symmetry_cell_setting     Triclinic
_symmetry_space_group_name_H-M     'P -1'
_symmetry_space_group_name_Hall     '-P 1'
loop_
    _symmetry_equiv_pos_as_xyz
    'x, y, z'
    '-x, -y, -z'
_cell_length_a     5.2143(8)
_cell_length_b     7.0214(10)
_cell_length_c     10.6476(16)
_cell_angle_alpha     105.144(2)
_cell_angle_beta     100.000(2)
_cell_angle_gamma     93.958(2)
_cell_volume     367.88(9)
_cell_formula_units_Z     1
_cell_measurement_reflns_used     1855
_cell_measurement_theta_min     3.03
_cell_measurement_theta_max     29.20
_cell_measurement_temperature     296(2)
_exptl_crystal_description     plate
_exptl_crystal_colour     colorless
_exptl_crystal_size_max     0.48
_exptl_crystal_size_mid     0.29
_exptl_crystal_size_min     0.04
_exptl_crystal_density_diffrn     2.031
_exptl_crystal_density_meas     ?
_exptl_crystal_density_method     'not measured'
_exptl_crystal_F_000     225
_exptl_absorpt_coefficient_mu     2.091
_exptl_absorpt_correction_type     multi-scan
_exptl_absorpt_process_details     '(SADABS; Bruker, 1997)'
_exptl_absorpt_correction_T_min     0.4316
_exptl_absorpt_correction_T_max     0.9236
_exptl_special_details
;
;
_diffrn_ambient_temperature     296(2)
_diffrn_radiation_type     MoK\a
_diffrn_radiation_wavelength     0.71073
_diffrn_radiation_source     'fine-focus sealed tube'
_diffrn_radiation_monochromator     graphite
_diffrn_measurement_device_type     'Bruker SMART CCD area-detector'
_diffrn_measurement_method     'phi and omega scans'
_diffrn_detector_area_resol_mean     ?
_diffrn_reflns_number     1983
_diffrn_reflns_av_R_equivalents     0.0196
_diffrn_reflns_av_sigmaI/netI     0.0285
_diffrn_reflns_theta_min     3.03
_diffrn_reflns_theta_max     25.50
_diffrn_reflns_theta_full     25.50
_diffrn_measured_fraction_theta_max     0.972
_diffrn_measured_fraction_theta_full     0.972
_diffrn_reflns_limit_h_min     -6
_diffrn_reflns_limit_h_max     3
_diffrn_reflns_limit_k_min     -8
_diffrn_reflns_limit_k_max     8
_diffrn_reflns_limit_l_min     -11
_diffrn_reflns_limit_l_max     12
_diffrn_standards_number     0
_diffrn_standards_interval_count     ?
_diffrn_standards_interval_time     ?
_diffrn_standards_decay_%     ?
_refine_special_details
;
;
_reflns_number_total     1336
_reflns_number_gt     1273
_reflns_threshold_expression     >2sigma(I)
_refine_ls_structure_factor_coef     Fsqd
_refine_ls_matrix_type     full
_refine_ls_R_factor_all     0.0588
_refine_ls_R_factor_gt     0.0575
_refine_ls_wR_factor_gt     0.1706
_refine_ls_wR_factor_ref     0.1728
_refine_ls_goodness_of_fit_ref     1.051
_refine_ls_restrained_S_all     1.050
_refine_ls_number_reflns     1336
_refine_ls_number_parameters     110
_refine_ls_number_restraints     1
_refine_ls_hydrogen_treatment     constr
_refine_ls_weighting_scheme     calc
_refine_ls_weighting_details
              'w=1/[\s^2^(Fo^2^)+(0.1363P)^2^+0.4692P] where P=(Fo^2^+2Fc^2^)/3'
_atom_sites_solution_hydrogens     geom
_atom_sites_solution_primary     direct
_atom_sites_solution_secondary     difmap
_refine_ls_shift/su_max     0.000
_refine_ls_shift/su_mean     0.000
_refine_diff_density_max     1.857
_refine_diff_density_min     -0.496
_refine_ls_extinction_method     none
_refine_ls_extinction_coef     ?
loop_
    _atom_type_symbol
    _atom_type_description
    _atom_type_scat_dispersion_real
    _atom_type_scat_dispersion_imag
    _atom_type_scat_source
    'C' 'C' 0.0033 0.0016
                         'International Tables Vol C Tables 4.2.6.8 and 6.1.1.4'
    'H' 'H' 0.0000 0.0000
                         'International Tables Vol C Tables 4.2.6.8 and 6.1.1.4'
    'N' 'N' 0.0061 0.0033
                         'International Tables Vol C Tables 4.2.6.8 and 6.1.1.4'
    'O' 'O' 0.0106 0.0060
                         'International Tables Vol C Tables 4.2.6.8 and 6.1.1.4'
    'S' 'S' 0.1246 0.1234
                         'International Tables Vol C Tables 4.2.6.8 and 6.1.1.4'
    'Cu' 'Cu' 0.3201 1.2651
                         'International Tables Vol C Tables 4.2.6.8 and 6.1.1.4'
_computing_data_collection     'SMART (Bruker, 1997)'
_computing_cell_refinement     'SAINT (Bruker, 1997)'
_computing_data_reduction     'SAINT (Bruker, 1997)'
_computing_structure_solution     'SHELXS97 (Sheldrick, 2008)'
_computing_structure_refinement     'SHELX97 (Sheldrick, 2008)'
_computing_molecular_graphics     'SHELXTL (Sheldrick, 2008)'
_computing_publication_material     'SHELXTL (Sheldrick, 2008)'
loop_
    _atom_site_type_symbol
    _atom_site_label
    _atom_site_fract_x
    _atom_site_fract_y
    _atom_site_fract_z
    _atom_site_U_iso_or_equiv
    _atom_site_adp_type
    _atom_site_calc_flag
    _atom_site_refinement_flags
    _atom_site_occupancy
    _atom_site_disorder_assembly
    _atom_site_disorder_group
    C C3 0.6301(17) 0.4878(11) 0.4823(9) 0.0366(14) Uani d PD 0.499(9) . 1
    H H3A 0.7602 0.5921 0.5422 0.044 Uiso calc PR 0.499(9) . 1
    H H3B 0.6243 0.4972 0.3926 0.044 Uiso calc PR 0.499(9) . 1
    C C3' 0.4746(17) 0.4163(12) 0.5298(9) 0.0366(14) Uani d PD 0.501(9) . 2
    H H3B' 0.2988 0.3485 0.4917 0.044 Uiso calc PR 0.501(9) . 2
    H H3A' 0.4890 0.4680 0.6249 0.044 Uiso calc PR 0.501(9) . 2
    Cu Cu1 0.0000 0.0000 0.0000 0.0312(3) Uani d S 1 . .
    S S1 0.6997(3) -0.12017(17) 0.26648(12) 0.0406(4) Uani d . 1 . .
    S S2 0.7207(3) 0.23982(18) 0.49437(12) 0.0455(4) Uani d D 1 . .
    O O1 -0.2024(8) -0.3668(6) -0.0576(4) 0.0546(10) Uani d . 1 . .
    O O2 -0.0393(10) -0.5352(6) -0.2188(4) 0.0650(12) Uani d . 1 . .
    O O3 0.1101(7) -0.2255(5) -0.1244(3) 0.0417(8) Uani d . 1 . .
    N N1 -0.0491(8) -0.3829(5) -0.1353(4) 0.0385(9) Uani d . 1 . .
    N N2 0.3011(8) -0.0167(6) 0.1409(4) 0.0345(8) Uani d . 1 . .
    N N3 0.3672(7) 0.1312(5) 0.2605(4) 0.0370(9) Uani d . 1 . .
    C C1 0.4554(9) -0.1563(6) 0.1321(4) 0.0355(10) Uani d . 1 . .
    H H1A 0.4330 -0.2663 0.0583 0.043 Uiso calc R 1 . .
    C C2 0.5716(9) 0.0958(6) 0.3353(4) 0.0347(10) Uani d . 1 . .
loop_
    _atom_site_aniso_label
    _atom_site_aniso_U_11
    _atom_site_aniso_U_22
    _atom_site_aniso_U_33
    _atom_site_aniso_U_12
    _atom_site_aniso_U_13
    _atom_site_aniso_U_23
    C3 0.036(4) 0.032(3) 0.038(3) 0.005(2) 0.007(3) 0.004(3)
    C3' 0.036(4) 0.032(3) 0.038(3) 0.005(2) 0.007(3) 0.004(3)
    Cu1 0.0330(5) 0.0269(5) 0.0289(5) 0.0069(3) 0.0028(3) 0.0009(3)
    S1 0.0423(7) 0.0364(7) 0.0419(7) 0.0170(5) 0.0040(5) 0.0086(5)
    S2 0.0479(8) 0.0415(7) 0.0367(7) 0.0153(5) -0.0092(5) 0.0016(5)
    O1 0.062(2) 0.049(2) 0.059(2) 0.0151(17) 0.020(2) 0.0183(17)
    O2 0.088(3) 0.0380(19) 0.053(2) 0.024(2) -0.002(2) -0.0102(17)
    O3 0.0405(18) 0.0406(17) 0.0388(17) 0.0109(14) 0.0058(14) 0.0017(14)
    N1 0.049(2) 0.0291(17) 0.0304(18) 0.0149(16) -0.0031(17) 0.0004(14)
    N2 0.0384(19) 0.0289(17) 0.0321(19) 0.0068(15) 0.0039(15) 0.0025(14)
    N3 0.039(2) 0.0306(19) 0.035(2) 0.0102(17) -0.0015(17) 0.0016(16)
    C1 0.039(2) 0.032(2) 0.033(2) 0.0098(18) 0.0062(18) 0.0034(17)
    C2 0.037(2) 0.0291(19) 0.035(2) 0.0078(18) 0.0048(19) 0.0054(17)
_geom_special_details
;
;
loop_
    _geom_bond_atom_site_label_1
    _geom_bond_atom_site_label_2
    _geom_bond_site_symmetry_2
    _geom_bond_distance
    _geom_bond_publ_flag
    C3 C3 2_666 1.479(17) ?
    C3 S2 . 1.866(7) ?
    C3 H3A . 0.9700 ?
    C3 H3B . 0.9700 ?
    C3' C3' 2_666 1.504(17) ?
    C3' S2 . 1.863(7) ?
    C3' H3B' . 0.9700 ?
    C3' H3A' . 0.9700 ?
    Cu1 O1 . 2.588(4) y
    Cu1 O3 2 1.971(3) ?
    Cu1 O3 . 1.971(3) y
    Cu1 N2 . 2.007(4) y
    Cu1 N2 2 2.007(4) ?
    S1 C1 . 1.693(5) ?
    S1 C2 . 1.735(4) ?
    S2 C2 . 1.743(4) ?
    O1 N1 . 1.237(6) ?
    O2 N1 . 1.209(5) ?
    O3 N1 . 1.303(5) ?
    N2 C1 . 1.305(6) ?
    N2 N3 . 1.389(5) ?
    N3 C2 . 1.295(6) ?
    C1 H1A . 0.9300 ?
loop_
    _geom_angle_atom_site_label_1
    _geom_angle_atom_site_label_2
    _geom_angle_atom_site_label_3
    _geom_angle_site_symmetry_1
    _geom_angle_site_symmetry_3
    _geom_angle
    _geom_angle_publ_flag
    C3 C3 S2 2_666 . 108.9(7) ?
    C3 C3 H3A 2_666 . 109.9 ?
    S2 C3 H3A . . 109.9 ?
    C3 C3 H3B 2_666 . 109.9 ?
    S2 C3 H3B . . 109.9 ?
    H3A C3 H3B . . 108.3 ?
    C3' C3' S2 2_666 . 108.5(7) ?
    C3' C3' H3B' 2_666 . 110.0 ?
    S2 C3' H3B' . . 110.0 ?
    C3' C3' H3A' 2_666 . 110.0 ?
    S2 C3' H3A' . . 110.0 ?
    H3B' C3' H3A' . . 108.4 ?
    O3 Cu1 O3 2 . 180.0 ?
    O3 Cu1 N2 2 . 90.98(15) ?
    O3 Cu1 N2 . . 89.02(15) ?
    O3 Cu1 N2 2 2 89.02(15) ?
    O3 Cu1 N2 . 2 90.98(15) ?
    N2 Cu1 N2 . 2 180.0 ?
    C1 S1 C2 . . 87.1(2) ?
    C2 S2 C3' . . 100.6(3) ?
    C2 S2 C3 . . 99.5(3) ?
    N1 O3 Cu1 . . 107.4(2) ?
    O2 N1 O1 . . 123.7(5) ?
    O2 N1 O3 . . 119.2(4) ?
    O1 N1 O3 . . 117.1(4) ?
    O1 Cu1 O3 . . 54.74(14) y
    N2 Cu1 O3 . . 89.02(15) y
    O1 Cu1 O3 . 2 125.26(14) y
    C1 N2 N3 . . 113.3(4) ?
    C1 N2 Cu1 . . 126.2(3) ?
    N3 N2 Cu1 . . 120.5(3) ?
    C2 N3 N2 . . 110.7(4) ?
    N2 C1 S1 . . 114.2(3) ?
    N2 C1 H1A . . 122.9 ?
    S1 C1 H1A . . 122.9 ?
    N3 C2 S1 . . 114.8(3) ?
    N3 C2 S2 . . 126.5(3) ?
    S1 C2 S2 . . 118.7(3) ?
loop_
    _geom_torsion_atom_site_label_1
    _geom_torsion_atom_site_label_2
    _geom_torsion_atom_site_label_3
    _geom_torsion_atom_site_label_4
    _geom_torsion_site_symmetry_1
    _geom_torsion_site_symmetry_2
    _geom_torsion_site_symmetry_3
    _geom_torsion_site_symmetry_4
    _geom_torsion
    _geom_torsion_publ_flag
    C3' C3' S2 C2 2_666 . . . -83.9(9) ?
    C3' C3' S2 C3 2_666 . . . 7.8(7) ?
    C3 C3 S2 C2 2_666 . . . 87.1(9) ?
    C3 C3 S2 C3' 2_666 . . . -7.9(7) ?
    N2 Cu1 O3 N1 . . . . 103.2(3) ?
    N2 Cu1 O3 N1 2 . . . -76.8(3) ?
    Cu1 O3 N1 O2 . . . . 171.2(4) ?
    Cu1 O3 N1 O1 . . . . -9.2(4) ?
    O3 Cu1 N2 C1 2 . . . 171.9(4) ?
    O3 Cu1 N2 C1 . . . . -8.1(4) ?
    O3 Cu1 N2 N3 2 . . . -9.7(3) ?
    O3 Cu1 N2 N3 . . . . 170.3(3) ?
    C1 N2 N3 C2 . . . . 0.8(6) ?
    Cu1 N2 N3 C2 . . . . -177.8(3) ?
    N3 N2 C1 S1 . . . . -1.2(5) ?
    Cu1 N2 C1 S1 . . . . 177.3(2) ?
    C2 S1 C1 N2 . . . . 0.9(4) ?
    N2 N3 C2 S1 . . . . -0.1(5) ?
    N2 N3 C2 S2 . . . . -179.2(3) ?
    C1 S1 C2 N3 . . . . -0.4(4) ?
    C1 S1 C2 S2 . . . . 178.7(3) ?
    C3' S2 C2 N3 . . . . 9.6(5) ?
    C3 S2 C2 N3 . . . . -27.8(5) ?
    C3' S2 C2 S1 . . . . -169.5(4) ?
    C3 S2 C2 S1 . . . . 153.1(3) ?
loop_
    _geom_hbond_atom_site_label_D
    _geom_hbond_atom_site_label_H
    _geom_hbond_atom_site_label_A
    _geom_hbond_site_symmetry_A
    _geom_hbond_distance_DH
    _geom_hbond_distance_HA
    _geom_hbond_distance_DA
    _geom_hbond_angle_DHA
    _geom_hbond_publ_flag
    C1 H1A O1 1_655 0.93 2.49 3.083(6) 122.00 y
data_global
_journal_date_recd_electronic     2008-11-20
_journal_date_accepted     2008-12-06
_journal_name_full     'Acta Crystallographica, Section E'
_journal_year     2009
_journal_volume     65
_journal_issue      1
_journal_page_first     m80
_journal_page_last     m81
_journal_paper_category     QM
_journal_coeditor_code     SI2137
_publ_contact_author_name     'Qin Jian-Hua'
_publ_contact_author_address
;
College of Chemistry and Chemical Engineering
Luoyang Normal University
Luoyang 471022
P. R. China
;
_publ_contact_author_email     'jh_q128105@126.com'
_publ_contact_author_fax     '086 379 65524308'
_publ_contact_author_phone     '086 379 65524308'
_publ_section_title
;\
<i>catena</i>-Poly[[bis(nitrato-\k^2^<i>O</i>,<i>O</i>')copper(II)]-\m-2,2'-\
(ethane-1,2-diyldithio)di-1,3,4-thiadiazole-\k^2^<i>N</i>^4^:<i>N</i>^4'^]
;
loop_
    _publ_author_name
    _publ_author_address
    'Hua-Ming, Huang'
;
College of Chemistry and Chemical Engineering
Luoyang Normal University
Luoyang 471022
People's Republic of China
;
    'Feng-Yang, Ju'
;
College of Chemistry and Chemical Engineering
Luoyang Normal University
Luoyang 471022
People's Republic of China
;
    'Jian-Ge, Wang'
;
College of Chemistry and Chemical Engineering
Luoyang Normal University
Luoyang 471022
People's Republic of China
;
    'Jian-Hua, Qin'
;
College of Chemistry and Chemical Engineering
Luoyang Normal University
Luoyang 471022
People's Republic of China
;
