# Supplementary material for: catena-Poly[[bis­(nitrato-κ2 O,O′)copper(II)]-μ-2,2′-(ethane-1,2-diyldithio)di-1,3,4-thia­diazole-κ2 N 4:N 4′]
Source: Acta Crystallogr Sect E Struct Rep Online. 2008 Dec 17;65(Pt 1):m80–1. doi: 10.1107/S1600536808041202 (PMC2967916; doi:10.1107/S1600536808041202)
Supplement: Supplementary file 2 [file e-65-00m80-Isup2.hkl]

# 
# h,k,l, Fc-squared, Fo-squared, sigma(Fo-squared) and status flag 
# 
data_I
_shelx_title ' BP-1 in P-1' 
_shelx_refln_list_code          4 
_shelx_F_calc_maximum      122.29 
_exptl_crystal_F_000       225.00 
_reflns_d_resolution_high  0.8255 
 
loop_ 
 _symmetry_equiv_pos_as_xyz 
 'x, y, z' 
 '-x, -y, -z' 
 
_cell_length_a     5.2143 
_cell_length_b     7.0214 
_cell_length_c    10.6476 
_cell_angle_alpha 105.144 
_cell_angle_beta  100.000 
_cell_angle_gamma  93.958 
 
_shelx_F_squared_multiplier     1.000 
 
loop_ 
 _refln_index_h 
 _refln_index_k 
 _refln_index_l 
 _refln_F_squared_calc 
 _refln_F_squared_meas 
 _refln_F_squared_sigma 
 _refln_observed_status 
   1   0   0      115.23      114.35      3.17 o 
   2   0   0        1.23        5.02      0.43 o 
   3   0   0     1431.59     1411.11     37.73 o 
   4   0   0      358.16      337.73      9.50 o 
   5   0   0       16.29       17.17      1.24 o 
   6   0   0       15.54       17.18      1.42 o 
  -6   1   0      101.57      105.53      3.82 o 
  -5   1   0       25.58       24.42      1.41 o 
  -4   1   0      142.16      136.31      4.22 o 
  -3   1   0      587.57      523.10     12.49 o 
  -2   1   0       33.58       34.97      0.53 o 
  -1   1   0      363.87      666.22     10.05 o 
   0   1   0     1831.31     1733.66     33.56 o 
   1   1   0       56.42       59.09      1.10 o 
   2   1   0       15.86       17.85      0.75 o 
   3   1   0      737.90      752.74     20.31 o 
   4   1   0       67.43       62.51      2.24 o 
   5   1   0       27.08       27.92      1.68 o 
   6   1   0        0.57        1.94      0.85 o 
  -6   2   0       39.90       44.71      2.22 o 
  -5   2   0       41.73       49.94      2.12 o 
  -4   2   0      551.13      503.40     13.89 o 
  -3   2   0      115.88      113.52      2.38 o 
  -2   2   0      326.08      464.13     13.03 o 
  -1   2   0      712.21      635.39     17.78 o 
   0   2   0      286.49      257.57      5.04 o 
   1   2   0      334.83      304.03      5.14 o 
   2   2   0     2160.01     2020.82     33.67 o 
   3   2   0      647.52      658.21     13.88 o 
   4   2   0       10.19       11.47      0.71 o 
   5   2   0      233.22      216.32      4.94 o 
  -6   3   0        1.18        0.11      0.72 o 
  -5   3   0      199.28      181.60      5.59 o 
  -4   3   0      758.46      702.46     19.18 o 
  -3   3   0       69.69      107.77      3.25 o 
  -2   3   0      115.40       93.89      2.83 o 
  -1   3   0     5146.22     4741.53    132.72 o 
   0   3   0        8.42       13.06      0.42 o 
   1   3   0       39.06       40.66      0.85 o 
   2   3   0      199.20      182.50      3.20 o 
   3   3   0      227.68      238.11      5.25 o 
   4   3   0        0.29        0.31      0.38 o 
   5   3   0       39.37       41.93      2.24 o 
  -5   4   0       27.46       23.82      1.37 o 
  -3   4   0      134.57      122.37      3.71 o 
  -2   4   0      289.23      241.25      7.00 o 
   0   4   0       87.84       87.19      1.90 o 
   1   4   0      320.57      333.27      5.71 o 
   2   4   0       26.88       23.27      0.66 o 
   3   4   0      103.08      105.19      2.58 o 
   4   4   0       32.28       32.31      1.17 o 
   5   4   0        6.42        4.39      1.01 o 
  -5   5   0       18.34       33.40      1.62 o 
  -4   5   0       12.40        9.20      0.72 o 
  -3   5   0      119.19      114.99      3.59 o 
  -2   5   0      318.47      290.79      8.44 o 
  -1   5   0       31.19       29.73      1.21 o 
   0   5   0      150.73      137.31      2.91 o 
   1   5   0     1760.97     1715.89     28.63 o 
   2   5   0       65.02       67.62      1.44 o 
   3   5   0        1.78        1.44      0.48 o 
  -4   6   0       42.56       37.75      1.56 o 
  -3   6   0      231.99      216.65      6.49 o 
  -2   6   0      638.49      597.85     17.05 o 
  -1   6   0        2.58        2.45      0.45 o 
   0   6   0        8.75        8.62      0.72 o 
   1   6   0      336.55      319.74      6.46 o 
   2   6   0       17.91       18.35      0.74 o 
   3   6   0        1.48        2.38      0.61 o 
  -3   7   0       65.53       67.79      2.45 o 
  -2   7   0       72.93       67.72      2.44 o 
  -1   7   0        2.72        2.83      0.53 o 
   0   7   0       69.72       68.54      2.44 o 
   1   7   0       21.33       22.04      0.85 o 
   2   7   0       17.61       23.79      1.36 o 
  -2   8   0        3.55        4.06      0.65 o 
  -1   8   0       32.15       30.50      1.48 o 
   0   8   0      358.94      370.23     10.91 o 
  -1  -8   1       97.69      104.51      2.50 o 
   0  -8   1       10.19        8.74      0.83 o 
   1  -8   1      116.97      120.78      4.01 o 
   2  -8   1      129.11      129.14      4.26 o 
  -2  -7   1        5.52        4.13      0.79 o 
  -1  -7   1       50.30       49.60      1.41 o 
   0  -7   1       39.02       36.50      1.54 o 
   1  -7   1       28.80       29.30      1.38 o 
   2  -7   1        0.35        0.03      0.43 o 
   3  -7   1      121.21      128.05      4.15 o 
  -3  -6   1      128.40      144.78      4.51 o 
  -2  -6   1        1.27        0.82      0.34 o 
  -1  -6   1      118.76      109.60      2.45 o 
   0  -6   1     1066.71     1059.54     20.63 o 
   1  -6   1       87.87       84.08      2.78 o 
   2  -6   1       14.88       14.17      0.88 o 
   3  -6   1      127.18      127.46      4.03 o 
   4  -6   1      368.24      359.43     10.49 o 
  -4  -5   1       28.97       32.63      1.58 o 
  -3  -5   1       70.17       71.42      2.50 o 
  -2  -5   1       70.24       76.28      1.77 o 
  -1  -5   1      196.63      189.50      3.38 o 
   0  -5   1      465.83      459.45      9.07 o 
   1  -5   1       21.57       16.86      0.87 o 
   2  -5   1       41.47       40.86      1.53 o 
   3  -5   1       64.97       65.82      2.25 o 
   4  -5   1       16.32       15.96      0.92 o 
   5  -5   1        3.89        5.84      0.76 o 
  -5  -4   1       33.00       36.60      1.33 o 
  -4  -4   1      136.09      139.27      3.86 o 
  -3  -4   1       31.86       37.63      1.19 o 
  -2  -4   1      265.48      264.58      4.60 o 
  -1  -4   1      523.70      497.03      8.41 o 
   0  -4   1       28.96       29.81      0.81 o 
   1  -4   1       33.71       27.47      1.06 o 
   2  -4   1     2301.84     2214.25     61.74 o 
   3  -4   1      588.32      542.60     15.37 o 
   5  -4   1       88.68       81.60      2.94 o 
  -5  -3   1      180.92      177.31      4.15 o 
  -4  -3   1      293.72      283.68      6.23 o 
  -3  -3   1       32.99       32.74      1.05 o 
  -2  -3   1       10.75        8.68      0.34 o 
  -1  -3   1     1317.97     1251.29     20.82 o 
   0  -3   1      546.54      490.54      6.50 o 
   1  -3   1      155.78      162.20      2.55 o 
   2  -3   1      949.66      887.52     13.39 o 
   3  -3   1     1400.57     2291.43     34.48 o 
   4  -3   1       39.64       37.86      1.60 o 
   5  -3   1      162.15      145.74      4.64 o 
  -5  -2   1       71.45       73.55      2.04 o 
  -4  -2   1      259.65      255.89      5.70 o 
  -3  -2   1      378.76      385.22      8.27 o 
  -2  -2   1      814.00      802.12     13.43 o 
  -1  -2   1     1743.35     1703.60     28.54 o 
   0  -2   1      322.71      302.05      4.03 o 
   1  -2   1        5.48        8.37      0.45 o 
   2  -2   1       16.81       30.33      1.04 o 
   3  -2   1      335.08      333.48      4.46 o 
   4  -2   1       46.26       44.32      1.77 o 
   5  -2   1      115.84      130.19      4.27 o 
   6  -2   1        2.81        6.77      1.05 o 
  -6  -1   1       30.77       32.91      2.03 o 
  -5  -1   1       11.64        8.92      0.89 o 
  -4  -1   1       32.23       28.97      1.37 o 
  -3  -1   1      678.99      645.85     17.53 o 
  -2  -1   1      752.17      755.21     20.28 o 
  -1  -1   1      255.45      251.01      6.83 o 
   0  -1   1      927.47      956.10     24.31 o 
   1  -1   1     3648.83     6482.18    186.14 o 
   2  -1   1     1127.44      993.12     31.29 o 
   3  -1   1       33.48       28.38      1.40 o 
   4  -1   1      203.02      204.64      6.02 o 
   5  -1   1      317.91      347.91     10.01 o 
  -6   0   1      145.09      160.17      5.23 o 
  -5   0   1      145.00      146.27      4.66 o 
  -4   0   1        3.20        3.58      0.60 o 
  -3   0   1      193.14      162.20      4.74 o 
  -2   0   1     1751.99     1599.92     42.82 o 
  -1   0   1     2601.81     2616.52     70.07 o 
   1   0   1     3966.97     3686.52     72.06 o 
   2   0   1     1009.09      967.89     32.11 o 
   3   0   1        9.00        9.17      0.69 o 
   4   0   1       84.15       81.05      2.71 o 
   5   0   1      100.23      104.04      3.45 o 
   6   0   1        0.25        0.64      0.77 o 
  -6   1   1       96.20      101.45      3.73 o 
  -5   1   1        1.67        2.14      0.71 o 
  -4   1   1      247.38      239.94      6.96 o 
  -3   1   1       46.42       41.76      0.98 o 
  -2   1   1        1.35        1.73      0.20 o 
  -1   1   1       30.61       56.24      1.86 o 
   0   1   1      442.78      380.07      8.15 o 
   1   1   1      164.58      173.35      2.95 o 
   2   1   1      582.43      558.77      9.39 o 
   3   1   1     1193.28     1194.94     24.95 o 
   4   1   1      252.35      243.18      5.41 o 
   5   1   1        0.28        0.80      0.72 o 
  -6   2   1       19.42       15.90      1.34 o 
  -5   2   1       36.06       33.94      1.68 o 
  -4   2   1     1333.02     1185.50     31.90 o 
  -3   2   1     1405.19     1251.44     24.18 o 
  -2   2   1      263.20      451.91     12.71 o 
  -1   2   1      479.96      429.18     12.08 o 
   0   2   1     2611.47     2403.29     40.18 o 
   1   2   1      542.28      497.60      8.37 o 
   2   2   1      216.58      228.36      3.93 o 
   3   2   1      743.08      719.25     15.14 o 
   4   2   1      359.55      352.92      7.65 o 
   5   2   1        9.58        9.30      1.09 o 
  -6   3   1       57.19       56.19      2.53 o 
  -5   3   1       26.00       21.68      1.28 o 
  -4   3   1      283.25      284.75      8.14 o 
  -3   3   1      961.07     1556.45     43.44 o 
  -2   3   1       69.05       53.03      1.73 o 
  -1   3   1      829.00      767.04     21.51 o 
   0   3   1     2110.10     1994.20     38.54 o 
   1   3   1      340.61      325.94      5.55 o 
   2   3   1       99.51      107.73      1.98 o 
   3   3   1      214.23      214.35      4.77 o 
   4   3   1       93.57       90.16      3.73 o 
   5   3   1        3.60        2.74      0.88 o 
  -5   4   1       36.83       37.75      1.77 o 
  -3   4   1       36.49       31.77      1.22 o 
  -2   4   1      110.85       97.77      3.03 o 
  -1   4   1      595.14      549.70     15.54 o 
   1   4   1       93.96       94.14      1.79 o 
   2   4   1      362.54      359.45      6.20 o 
   3   4   1      120.39      127.58      3.05 o 
   4   4   1        0.29        0.35      0.75 o 
  -4   5   1      163.68      159.74      4.84 o 
  -3   5   1        0.38       -0.13      0.31 o 
  -2   5   1        4.85        4.78      0.49 o 
  -1   5   1     1340.70     1250.01     35.05 o 
   0   5   1      372.23      344.13      9.91 o 
   1   5   1       13.90       13.49      0.83 o 
   2   5   1      587.96      599.19     10.25 o 
   3   5   1      236.79      249.27      9.26 o 
   4   5   1        1.55        1.22      0.97 o 
  -4   6   1      106.53       96.07      3.17 o 
  -3   6   1       10.82        9.28      0.75 o 
  -2   6   1        5.42        5.86      0.59 o 
  -1   6   1       80.35       74.42      2.52 o 
   0   6   1       75.92       68.59      2.36 o 
   1   6   1       69.82       65.57      1.61 o 
   2   6   1       48.28       51.13      1.36 o 
  -3   7   1      227.29      204.96      6.27 o 
  -2   7   1      200.06      183.98      5.66 o 
  -1   7   1        0.58       -0.09      0.39 o 
   0   7   1      137.59      131.66      4.21 o 
   1   7   1      105.22      112.11      3.69 o 
  -1   8   1        0.92        0.44      0.49 o 
  -1  -8   2       57.36       63.83      1.73 o 
   0  -8   2        6.07        7.17      0.79 o 
   1  -8   2       66.24       67.67      2.53 o 
   2  -8   2       35.70       39.38      1.77 o 
  -3  -7   2       15.49       19.06      1.32 o 
  -2  -7   2      183.61      204.13      6.15 o 
  -1  -7   2        1.30        0.89      0.37 o 
   0  -7   2       47.73       53.06      2.01 o 
   1  -7   2      304.73      307.87      9.10 o 
   2  -7   2      115.61      117.03      3.83 o 
   3  -7   2       79.40       75.46      2.70 o 
  -4  -6   2        0.20        1.62      0.73 o 
  -3  -6   2       21.26       27.67      1.46 o 
  -2  -6   2      400.15      412.05      8.26 o 
  -1  -6   2       74.15       78.27      1.86 o 
   0  -6   2      112.24      111.67      2.49 o 
   1  -6   2      543.64      505.69     14.48 o 
   2  -6   2      150.11      147.36      4.56 o 
   3  -6   2        0.94        0.19      0.41 o 
   4  -6   2       14.61       17.18      1.04 o 
  -4  -5   2       41.66       44.21      1.92 o 
  -3  -5   2        1.93        2.01      0.59 o 
  -2  -5   2      124.47      122.70      2.67 o 
  -1  -5   2       73.85       69.35      1.63 o 
   0  -5   2      765.54      739.06     14.42 o 
   1  -5   2        4.15        3.81      0.29 o 
   2  -5   2       27.83       32.65      0.72 o 
   3  -5   2      502.65      488.65     13.97 o 
   4  -5   2       95.54       85.61      2.82 o 
   5  -5   2       18.83       24.98      1.36 o 
  -5  -4   2        0.31        0.03      0.59 o 
  -4  -4   2      132.50      142.61      3.42 o 
  -3  -4   2      318.46      320.38      7.01 o 
  -2  -4   2       24.16       27.29      0.75 o 
  -1  -4   2       66.47       70.04      1.35 o 
   0  -4   2     1608.55     1567.22     20.48 o 
   1  -4   2       79.83       74.98      1.29 o 
   2  -4   2        4.13        3.03      0.22 o 
   3  -4   2     1210.03     1213.07     18.28 o 
   5  -4   2        0.19        0.28      0.51 o 
  -5  -3   2        0.21        0.02      0.53 o 
  -4  -3   2      351.77      351.83      7.66 o 
  -3  -3   2      320.82      313.28      6.81 o 
  -2  -3   2       98.11       93.48      1.72 o 
  -1  -3   2      562.72      558.89      6.86 o 
   0  -3   2     1548.35     1428.51     27.61 o 
   1  -3   2      470.42      433.71     12.30 o 
   2  -3   2       63.66       68.10      2.17 o 
   3  -3   2      421.57      740.04     11.21 o 
   4  -3   2       77.75       69.49      2.45 o 
   5  -3   2      177.42      174.15      5.43 o 
  -5  -2   2       36.31       38.18      1.74 o 
  -4  -2   2      150.70      157.65      4.82 o 
  -3  -2   2       41.02       40.10      1.58 o 
  -2  -2   2      233.12      227.79      3.05 o 
  -1  -2   2     5079.09     4899.10     96.04 o 
   0  -2   2     1125.96     1183.90     22.88 o 
   1  -2   2      852.33      898.46     25.14 o 
   2  -2   2      931.54     1661.27     46.31 o 
   3  -2   2      176.55      168.51      5.01 o 
   4  -2   2      230.23      223.87      6.51 o 
   5  -2   2      138.42      156.95      5.00 o 
  -6  -1   2       14.50       13.60      1.18 o 
  -5  -1   2       89.65       90.75      3.19 o 
  -4  -1   2      520.98      479.95     13.31 o 
  -3  -1   2       37.08       36.90      1.50 o 
  -2  -1   2       10.54       18.64      0.89 o 
  -1  -1   2    14955.72    12637.51    680.11 o 
   0  -1   2       16.42       15.86      0.40 o 
   1  -1   2     1470.33     2337.63     65.51 o 
   2  -1   2     4982.16     4813.82     92.90 o 
   3  -1   2      747.66      686.68     13.35 o 
   4  -1   2       25.19       23.00      1.22 o 
  -6   0   2        3.11        4.55      0.93 o 
  -5   0   2      247.11      234.55      7.03 o 
  -4   0   2      298.52      281.28      8.06 o 
  -3   0   2        0.87        1.08      0.43 o 
  -2   0   2       70.77       90.67      1.90 o 
  -1   0   2     2603.56     2657.86     51.44 o 
   0   0   2      254.48      419.11      9.16 o 
   1   0   2        9.59       13.35      0.44 o 
   2   0   2      452.18      487.95     10.96 o 
   3   0   2        9.83        9.05      0.35 o 
   4   0   2      247.09      239.58      5.34 o 
   5   0   2        5.06        6.28      0.93 o 
  -6   1   2       22.09       22.73      1.57 o 
  -5   1   2      171.39      157.99      5.00 o 
  -4   1   2        0.67        0.29      0.48 o 
  -3   1   2      456.48      401.68      7.88 o 
  -2   1   2     2304.66     2134.38     55.57 o 
  -1   1   2        8.70       10.54      0.49 o 
   0   1   2      350.94      342.09      7.40 o 
   1   1   2     2692.03     2535.97     42.33 o 
   2   1   2     1057.22     1033.30     17.23 o 
   3   1   2        0.87        0.29      0.43 o 
   4   1   2      647.32      620.27     21.12 o 
   5   1   2      137.50      139.04      5.40 o 
  -6   2   2       56.82       55.60      2.49 o 
  -5   2   2      269.02      250.51      7.44 o 
  -4   2   2        0.64        1.04      0.47 o 
  -3   2   2      270.24      242.49      4.86 o 
  -2   2   2     3050.53     4747.11    132.71 o 
  -1   2   2      103.55      119.01      3.50 o 
   0   2   2      204.91      178.28      3.96 o 
   1   2   2      705.38      590.80      9.92 o 
   2   2   2      463.69      446.29      7.55 o 
   3   2   2       51.38       49.86      1.34 o 
   4   2   2       50.32       48.31      2.36 o 
   5   2   2      123.18      130.02      5.22 o 
  -6   3   2       27.96       30.42      1.78 o 
  -5   3   2       99.07       96.39      3.30 o 
  -4   3   2       39.49       36.06      1.50 o 
  -3   3   2      114.55      166.92      4.90 o 
  -2   3   2      887.90      816.64     22.92 o 
  -1   3   2     1062.54     1011.89     28.36 o 
   0   3   2     1690.98     1695.02     36.34 o 
   1   3   2       16.36       12.90      0.43 o 
   2   3   2       39.46       38.45      0.86 o 
   3   3   2      260.74      257.14      9.17 o 
   4   3   2       10.52       10.59      1.16 o 
   5   3   2        1.56        1.81      0.93 o 
  -5   4   2       55.95       52.87      2.16 o 
  -3   4   2      386.21      325.19      9.36 o 
  -2   4   2      226.41      196.58      5.78 o 
  -1   4   2        1.56        2.02      0.35 o 
   0   4   2     1783.34     1701.71     47.54 o 
   1   4   2       18.13       14.62      0.50 o 
   2   4   2       11.47       13.40      1.38 o 
   3   4   2      631.68      638.05     21.90 o 
   4   4   2       23.64       26.44      1.86 o 
  -5   5   2        0.24        1.16      0.65 o 
  -4   5   2      362.26      332.17      9.63 o 
  -3   5   2      667.80      589.35     16.75 o 
  -2   5   2        4.74        4.66      0.48 o 
  -1   5   2       87.78       91.35      2.93 o 
   0   5   2      921.96      864.96     24.39 o 
   1   5   2      139.09      136.69      2.54 o 
   2   5   2        5.66        5.27      0.51 o 
   3   5   2      108.20       98.85      4.50 o 
  -4   6   2       53.87       58.38      2.13 o 
  -3   6   2       20.98       19.39      1.01 o 
  -2   6   2        2.48        1.77      0.44 o 
  -1   6   2      233.63      225.53      6.73 o 
   0   6   2        4.64        5.50      0.60 o 
   1   6   2        5.80        7.25      0.68 o 
   2   6   2       89.86      104.97      2.73 o 
  -3   7   2        7.11        5.40      0.67 o 
  -2   7   2      101.56       86.85      2.98 o 
  -1   7   2      594.24      555.65     15.98 o 
   0   7   2       20.53       19.44      1.12 o 
   1   7   2        0.78        1.37      0.55 o 
  -1  -8   3       99.70      115.98      2.74 o 
   0  -8   3       10.87       11.07      0.92 o 
   1  -8   3        2.32        2.33      0.61 o 
   2  -8   3       41.48       45.29      1.97 o 
  -3  -7   3        0.27        0.49      0.69 o 
  -2  -7   3       44.26       43.36      1.94 o 
  -1  -7   3      255.13      265.35      5.51 o 
   0  -7   3        6.75        6.93      0.52 o 
   1  -7   3       17.10       15.10      0.98 o 
   2  -7   3      178.04      178.62      5.55 o 
   3  -7   3      282.12      276.14      8.29 o 
  -4  -6   3       16.34       20.19      1.38 o 
  -3  -6   3       13.64       18.96      1.22 o 
  -2  -6   3       60.93       61.35      1.57 o 
  -1  -6   3      181.37      188.34      3.97 o 
   0  -6   3      112.43      105.72      2.39 o 
   1  -6   3      295.88      288.94      8.49 o 
   2  -6   3       51.63       52.71      1.06 o 
   3  -6   3        2.47        1.43      0.26 o 
   4  -6   3       33.51       34.75      1.52 o 
  -4  -5   3       22.30       26.03      1.46 o 
  -3  -5   3       97.74       96.28      3.23 o 
  -2  -5   3      320.21      319.29      6.44 o 
  -1  -5   3       25.42       23.43      0.50 o 
   0  -5   3       16.62       16.27      0.41 o 
   1  -5   3      969.66      981.25     14.91 o 
   2  -5   3      443.10      447.52      6.92 o 
   3  -5   3       35.26       33.86      0.87 o 
   4  -5   3      200.01      207.33      3.34 o 
  -5  -4   3       49.13       49.24      2.10 o 
  -4  -4   3        5.36        5.90      0.79 o 
  -3  -4   3       66.38       65.89      2.36 o 
  -2  -4   3      513.28      506.60      9.95 o 
  -1  -4   3        0.72        0.69      0.14 o 
   0  -4   3      166.05      166.30      3.43 o 
   1  -4   3      667.25      678.73     19.16 o 
   2  -4   3     1343.37     1437.28     40.24 o 
   3  -4   3       64.36       70.04      1.43 o 
   5  -4   3      195.12      186.98      5.75 o 
  -5  -3   3       69.23       67.53      2.61 o 
  -4  -3   3      122.44      132.70      3.19 o 
  -3  -3   3      272.28      280.45      6.15 o 
  -2  -3   3      338.94      340.65      4.24 o 
  -1  -3   3     1669.98     1635.38     31.49 o 
   0  -3   3     1143.61     1042.39     20.14 o 
   1  -3   3       30.09       21.01      0.88 o 
   2  -3   3       44.85       50.90      1.72 o 
   3  -3   3       90.87      162.13      4.83 o 
   4  -3   3      172.85      170.61      5.12 o 
   5  -3   3        1.13        2.46      0.68 o 
  -6  -2   3        9.55        8.78      1.02 o 
  -5  -2   3       30.75       28.82      1.56 o 
  -4  -2   3      127.42      121.58      3.90 o 
  -3  -2   3      253.08      248.42      7.11 o 
  -2  -2   3       12.90       13.02      0.43 o 
  -1  -2   3      129.27      135.36      2.74 o 
   0  -2   3      875.01      805.76     15.60 o 
   1  -2   3      185.82      156.06      4.55 o 
   2  -2   3       95.26      135.08      3.98 o 
   3  -2   3      477.71      478.70      9.40 o 
   4  -2   3      458.88      491.51     13.57 o 
  -6  -1   3       13.81       14.01      1.25 o 
  -5  -1   3       15.74       14.75      1.20 o 
  -4  -1   3      171.29      167.71      5.10 o 
  -3  -1   3      791.37      742.62     20.15 o 
  -2  -1   3      122.37      109.19      2.26 o 
  -1  -1   3      419.54      358.54      7.79 o 
   0  -1   3     4151.87     3851.03     64.00 o 
   1  -1   3     4236.51     7016.37    437.54 o 
   2  -1   3      506.23      493.65      8.31 o 
   3  -1   3      210.39      208.70      3.65 o 
   4  -1   3      146.18      150.85      3.51 o 
   5  -1   3       15.52       14.41      1.26 o 
  -6   0   3        4.11        3.33      0.84 o 
  -5   0   3      315.62      302.84      8.85 o 
  -4   0   3       91.19       82.59      2.83 o 
  -3   0   3       89.30       87.16      2.38 o 
  -2   0   3      214.31      219.95      4.41 o 
  -1   0   3     1045.99     1051.88     20.31 o 
   0   0   3      513.41      987.72     21.21 o 
   1   0   3       24.04       25.79      0.73 o 
   2   0   3      837.21      795.86     13.27 o 
   3   0   3      356.42      333.19      5.71 o 
   4   0   3        2.08        2.95      0.71 o 
   5   0   3      122.94      108.38      4.40 o 
  -6   1   3       27.78       26.92      1.66 o 
  -5   1   3      325.01      304.83      8.89 o 
  -4   1   3      518.53      468.27     13.00 o 
  -3   1   3        2.93        1.65      0.21 o 
  -2   1   3     1173.77     1062.44     33.78 o 
  -1   1   3     2348.59     4013.97    112.27 o 
   0   1   3      129.69      121.19      2.74 o 
   1   1   3      748.94      804.75     17.27 o 
   2   1   3     2213.17     2093.74     34.89 o 
   3   1   3      694.24      701.14     23.71 o 
   4   1   3       35.53       33.27      1.86 o 
   5   1   3       72.76       69.40      3.21 o 
  -6   2   3       11.92       12.92      1.20 o 
  -5   2   3      168.34      178.01      5.51 o 
  -4   2   3      472.28      435.09     12.07 o 
  -3   2   3       11.77        9.80      0.43 o 
  -2   2   3      325.38      537.86     17.32 o 
  -1   2   3     1497.55     1440.48     40.34 o 
   0   2   3     1380.87     1246.30     26.63 o 
   1   2   3       76.86       58.89      1.13 o 
   2   2   3      234.40      222.04      3.84 o 
   3   2   3       82.14       81.44      3.38 o 
   4   2   3        4.38        5.08      0.90 o 
   5   2   3       47.74       49.47      2.62 o 
  -5   3   3       23.81       22.36      1.32 o 
  -4   3   3        0.44        0.28      0.45 o 
  -3   3   3       34.42       52.20      2.20 o 
  -2   3   3     1054.82      990.07     27.76 o 
  -1   3   3       55.68       53.17      1.78 o 
   0   3   3      125.34      119.96      3.17 o 
   1   3   3      452.41      421.22      7.19 o 
   2   3   3      209.93      203.08      4.66 o 
   3   3   3       10.15        9.69      1.13 o 
   4   3   3       34.03       30.91      1.96 o 
  -5   4   3       53.31       52.37      2.16 o 
  -4   4   3        1.05        2.60      0.57 o 
  -3   4   3       27.38       29.61      1.20 o 
  -2   4   3      924.68      866.08     24.38 o 
  -1   4   3       52.51       50.80      1.78 o 
   0   4   3       36.06       31.49      1.26 o 
   1   4   3     1356.47     1285.37     21.57 o 
   2   4   3      647.26      650.74     14.22 o 
   3   4   3        7.44        9.10      1.29 o 
   4   4   3       38.27       36.29      2.30 o 
  -5   5   3       93.84      177.99      5.55 o 
  -4   5   3      139.11      124.52      2.79 o 
  -3   5   3       63.56       60.40      2.12 o 
  -2   5   3       65.58       61.84      2.14 o 
  -1   5   3      298.31      281.30      8.24 o 
   0   5   3        3.93        1.70      0.43 o 
   1   5   3       44.46       42.57      1.63 o 
   2   5   3        9.79       10.01      0.69 o 
   3   5   3       39.25       43.38      2.78 o 
  -4   6   3       86.47       84.88      2.90 o 
  -3   6   3      167.28      155.56      4.83 o 
  -2   6   3        0.68        0.20      0.37 o 
  -1   6   3      191.41      179.64      5.51 o 
   0   6   3      191.93      180.11      5.54 o 
   1   6   3       48.19       49.40      1.94 o 
   2   6   3        0.83        1.76      1.05 o 
  -2   7   3        2.51        2.30      0.55 o 
  -1   7   3       40.05       40.07      1.73 o 
   0   7   3      166.62      169.21      5.34 o 
   1   7   3       62.82       66.22      2.52 o 
  -1  -8   4        0.99        2.02      0.61 o 
   0  -8   4      130.18      137.64      4.47 o 
   1  -8   4        4.57        5.95      0.73 o 
   2  -8   4       86.19       82.27      2.99 o 
  -3  -7   4       95.62      103.58      3.63 o 
  -2  -7   4       12.16       15.38      1.18 o 
  -1  -7   4       48.26       51.43      1.43 o 
   0  -7   4      146.45      136.63      3.05 o 
   1  -7   4      190.67      197.35      3.26 o 
   2  -7   4       61.68       62.15      1.26 o 
   3  -7   4       33.27       34.32      1.58 o 
  -4  -6   4        6.70       12.38      1.13 o 
  -3  -6   4       12.94       11.31      1.02 o 
  -2  -6   4        1.92        2.06      0.64 o 
  -1  -6   4      428.93      436.68      6.02 o 
   0  -6   4       22.73       19.34      0.60 o 
   1  -6   4        9.13       10.73      0.44 o 
   2  -6   4      409.19      417.72      6.56 o 
   3  -6   4       49.99       48.19      1.03 o 
   4  -6   4       31.31       26.93      0.92 o 
  -4  -5   4       59.45       67.28      2.61 o 
  -3  -5   4        1.28        1.37      0.61 o 
  -2  -5   4       25.70       24.49      0.52 o 
  -1  -5   4      694.37      669.36      8.88 o 
   0  -5   4        6.96        7.86      0.27 o 
   1  -5   4       91.13       83.35      2.75 o 
   2  -5   4      930.61     1014.45     28.61 o 
   3  -5   4      175.64      174.25      2.88 o 
   4  -5   4       12.13       11.64      0.46 o 
  -5  -4   4       78.84       76.16      2.87 o 
  -4  -4   4       78.38       78.00      2.82 o 
  -3  -4   4      107.86      117.54      3.75 o 
  -2  -4   4      196.16      196.15      2.71 o 
  -1  -4   4      157.86      132.13      2.79 o 
   0  -4   4      147.17      145.58      3.04 o 
   1  -4   4      425.68      407.85     11.67 o 
   2  -4   4      441.34      443.43     12.70 o 
   3  -4   4        7.21        8.32      0.71 o 
  -5  -3   4       76.91       85.29      3.10 o 
  -4  -3   4        5.34        5.40      0.77 o 
  -3  -3   4       17.09       15.94      1.05 o 
  -2  -3   4     2551.85     2391.78     45.96 o 
  -1  -3   4        4.80        5.43      0.34 o 
   0  -3   4       51.90       51.07      1.19 o 
   1  -3   4     1156.42     1088.18     30.49 o 
   2  -3   4        9.84        6.87      0.52 o 
   3  -3   4      595.68      982.26     27.60 o 
   4  -3   4      230.62      258.84      7.48 o 
  -6  -2   4       33.49       37.24      1.94 o 
  -5  -2   4       68.27       64.78      2.56 o 
  -4  -2   4       81.75       78.49      2.81 o 
  -3  -2   4        3.65        3.41      0.60 o 
  -2  -2   4     3294.49     3079.19     59.47 o 
  -1  -2   4       29.70       36.69      0.87 o 
   0  -2   4        9.56        8.98      0.34 o 
   1  -2   4     3318.54     3141.26     67.08 o 
   2  -2   4     1317.87     2034.98     56.73 o 
   3  -2   4       46.98       47.53      1.23 o 
   4  -2   4       59.31       53.95      2.44 o 
   5  -2   4      240.60      226.39      8.28 o 
  -6  -1   4       72.98       70.69      2.90 o 
  -5  -1   4      111.29      104.24      3.59 o 
  -4  -1   4      172.19      160.79      4.94 o 
  -3  -1   4       62.17       55.28      2.04 o 
  -2  -1   4      513.93      517.50     10.11 o 
  -1  -1   4        5.17        1.96      0.19 o 
   0  -1   4      633.66      590.61     16.22 o 
   1  -1   4     1395.59     2494.36    123.56 o 
   2  -1   4        4.89        3.86      0.61 o 
   3  -1   4      495.37      476.02     10.36 o 
   4  -1   4       10.80       13.02      1.14 o 
   5  -1   4        7.74        8.53      1.05 o 
  -6   0   4       87.85       83.32      3.22 o 
  -5   0   4        1.19        0.75      0.64 o 
  -4   0   4      121.26      112.28      3.63 o 
  -3   0   4      874.88      816.96     15.89 o 
  -2   0   4       27.02       22.28      0.67 o 
  -1   0   4       37.91       43.27      1.02 o 
   0   0   4     2050.37     3714.61    114.48 o 
   1   0   4       60.38       52.91      1.48 o 
   2   0   4      198.46      187.58      3.25 o 
   3   0   4     1052.28      983.46     21.20 o 
   4   0   4      388.28      376.69     13.15 o 
   5   0   4        4.84        2.78      0.85 o 
  -6   1   4       32.72       32.14      1.81 o 
  -5   1   4       10.52        8.84      0.93 o 
  -4   1   4      134.29      117.28      3.71 o 
  -3   1   4     1894.29     1772.99     47.22 o 
  -2   1   4       85.48       73.25      4.97 o 
  -1   1   4      199.09      336.54     12.63 o 
   0   1   4      250.12      194.26      3.37 o 
   1   1   4      743.78      688.26     14.84 o 
   2   1   4        0.65        1.11      0.28 o 
   3   1   4       87.76       77.74      3.23 o 
   4   1   4      128.05      128.75      5.06 o 
   5   1   4       29.51       27.61      1.90 o 
  -6   2   4       24.25       24.90      1.60 o 
  -5   2   4       64.53       62.79      2.46 o 
  -4   2   4      152.98      132.75      4.06 o 
  -3   2   4      112.14      108.18      3.33 o 
  -2   2   4      278.06      439.34     12.49 o 
  -1   2   4     2419.20     2298.53     64.28 o 
   0   2   4      376.33      318.16      7.02 o 
   1   2   4      274.26      254.03      5.70 o 
   2   2   4      940.60      874.75     18.96 o 
   3   2   4        1.04        1.74      0.73 o 
   4   2   4        0.78        1.57      0.87 o 
  -5   3   4      132.97      117.91      3.85 o 
  -4   3   4      138.74      112.21      3.55 o 
  -3   3   4      316.81      518.22     16.63 o 
  -2   3   4        7.85        6.67      0.57 o 
  -1   3   4     1798.05     1741.53     48.65 o 
   0   3   4       86.25       96.83      2.37 o 
   1   3   4       38.71       37.13      1.16 o 
   2   3   4      903.00      822.81     17.85 o 
   3   3   4      120.83      128.18      5.15 o 
   4   3   4        2.97        3.09      1.04 o 
  -5   4   4      139.18      131.07      4.26 o 
  -4   4   4      490.23      932.47     25.30 o 
  -3   4   4       19.40       16.12      0.80 o 
  -2   4   4      196.31      206.54      6.13 o 
  -1   4   4      622.55      593.83     16.89 o 
   0   4   4      175.59      170.94      5.16 o 
   1   4   4      114.38      123.32      3.03 o 
   2   4   4      382.43      367.49      8.28 o 
   3   4   4       71.08       67.70      3.46 o 
  -4   5   4        7.90        8.17      0.81 o 
  -3   5   4       11.52       10.05      0.75 o 
  -2   5   4      331.41      323.70      9.46 o 
  -1   5   4        8.84        8.84      0.72 o 
   0   5   4        7.37        7.73      0.69 o 
   1   5   4      177.69      186.17      4.43 o 
   2   5   4        2.96        3.65      0.51 o 
   3   5   4       13.96       17.38      1.86 o 
  -3   6   4       89.74       81.39      2.82 o 
  -2   6   4      762.34      742.32     21.16 o 
  -1   6   4       52.74       48.03      1.90 o 
   0   6   4        1.32        2.13      0.55 o 
   1   6   4      310.45      309.28      9.20 o 
   2   6   4       89.19       98.74      4.46 o 
  -2   7   4       91.94       89.88      3.14 o 
  -1   7   4       13.60       12.60      1.00 o 
  -1  -8   5        4.48        5.27      0.54 o 
   0  -8   5        2.52        2.56      0.45 o 
   1  -8   5       43.43       42.24      1.85 o 
   2  -8   5       76.59       78.16      2.89 o 
  -3  -7   5       35.82       43.98      2.06 o 
  -2  -7   5       30.44       36.92      1.77 o 
  -1  -7   5        6.33        6.86      0.52 o 
   0  -7   5      237.29      242.36      3.43 o 
   1  -7   5       94.81       98.32      1.78 o 
   2  -7   5        7.57        6.69      0.39 o 
   3  -7   5       73.29       73.64      1.47 o 
  -4  -6   5       34.23       36.92      1.92 o 
  -3  -6   5       61.59       67.91      2.61 o 
  -2  -6   5        0.26        0.72      0.24 o 
  -1  -6   5        0.34       -0.01      0.18 o 
   0  -6   5      537.94      512.01      6.89 o 
   1  -6   5      195.96      193.89      3.18 o 
   2  -6   5      113.99      113.93      2.19 o 
   3  -6   5      174.39      192.40      3.21 o 
   4  -6   5      281.70      293.63      4.72 o 
  -4  -5   5       14.99       15.12      1.21 o 
  -3  -5   5      194.45      204.81      6.16 o 
  -2  -5   5       47.30       48.17      0.83 o 
  -1  -5   5        7.73        9.35      0.75 o 
   0  -5   5       55.95       52.76      2.06 o 
   1  -5   5      261.80      271.32      7.98 o 
   2  -5   5       17.90       18.43      1.05 o 
   3  -5   5      230.81      244.93      7.33 o 
   4  -5   5      134.10      154.12      2.62 o 
  -5  -4   5       31.34       35.56      1.82 o 
  -4  -4   5      133.33      144.43      4.62 o 
  -3  -4   5       70.91       67.42      2.45 o 
  -2  -4   5      379.94      364.72      7.27 o 
  -1  -4   5      463.52      437.16      8.63 o 
   0  -4   5      218.81      203.14      4.15 o 
   1  -4   5      264.55      246.85      7.23 o 
   2  -4   5      350.64      328.12      9.52 o 
   3  -4   5      114.65      111.89      3.57 o 
   5  -4   5       25.70       19.90      1.40 o 
  -5  -3   5       67.28       72.12      2.79 o 
  -4  -3   5       43.20       44.78      1.94 o 
  -3  -3   5       16.54       13.92      1.08 o 
  -2  -3   5       52.63       54.06      1.29 o 
  -1  -3   5     1190.93     1053.92     20.40 o 
   0  -3   5      193.05      158.03      3.24 o 
   1  -3   5      256.74      226.20      4.99 o 
   2  -3   5      156.26      148.14      3.39 o 
   3  -3   5      364.36      641.11     18.19 o 
   4  -3   5       50.01       45.15      2.14 o 
   5  -3   5        5.42        3.87      0.83 o 
  -5  -2   5       15.60       17.81      1.29 o 
  -4  -2   5      124.23      118.28      3.87 o 
  -3  -2   5       67.39       67.56      2.41 o 
  -2  -2   5      427.26      378.81     10.49 o 
  -1  -2   5      379.54      336.97      9.51 o 
   0  -2   5     1067.34     1005.81     16.79 o 
   1  -2   5      951.36      885.84     21.65 o 
   2  -2   5      882.60     1509.60     96.28 o 
   3  -2   5      389.01      385.13     12.16 o 
   4  -2   5      115.67      105.21      4.17 o 
   5  -2   5       24.21       19.11      1.48 o 
  -6  -1   5      108.68      118.76      4.21 o 
  -5  -1   5      121.86      123.40      4.11 o 
  -4  -1   5        9.81        8.96      0.88 o 
  -3  -1   5      303.17      293.93      7.42 o 
  -2  -1   5      225.23      203.18      4.12 o 
  -1  -1   5      187.34      176.98      3.57 o 
   0  -1   5        5.21        6.07      0.26 o 
   1  -1   5     1351.98     2402.53     67.66 o 
   2  -1   5      129.15      115.95      2.71 o 
   3  -1   5      154.09      135.70      3.28 o 
   4  -1   5      200.28      176.45      6.55 o 
   5  -1   5      223.43      199.41      7.47 o 
  -6   0   5      120.35      116.60      4.11 o 
  -5   0   5      120.10      112.59      3.82 o 
  -4   0   5       27.97       26.35      1.38 o 
  -3   0   5      276.57      260.39      5.78 o 
  -2   0   5     2202.76     2191.16     42.24 o 
  -1   0   5      567.10      592.67     11.55 o 
   0   0   5      497.77     1000.57     17.81 o 
   1   0   5     1368.96     1292.60     40.83 o 
   2   0   5      454.63      413.66      9.07 o 
   3   0   5       28.37       30.77      1.00 o 
   4   0   5      161.15      160.92      6.12 o 
   5   0   5      228.89      213.34      8.02 o 
  -6   1   5       28.20       32.19      1.81 o 
  -5   1   5       46.78       44.90      1.98 o 
  -4   1   5        8.18        7.21      0.76 o 
  -3   1   5      513.51      504.09     10.41 o 
  -2   1   5      505.64      482.59     10.45 o 
  -1   1   5      500.49      869.57     33.63 o 
   0   1   5      136.22      105.55      3.26 o 
   1   1   5      512.11      460.10     17.80 o 
   2   1   5      258.76      248.97      5.61 o 
   3   1   5       23.53       20.75      1.46 o 
   4   1   5       73.13       78.44      3.49 o 
  -5   2   5       23.20       20.89      1.32 o 
  -4   2   5       65.57       56.89      2.10 o 
  -3   2   5      466.32      404.99      8.02 o 
  -2   2   5        6.19        8.87      0.46 o 
  -1   2   5      200.84      176.85      3.72 o 
   0   2   5     1545.74     1400.48     30.07 o 
   1   2   5      499.72      507.31     11.15 o 
   2   2   5       91.34       87.11      2.27 o 
   3   2   5       93.54       87.14      3.75 o 
   4   2   5      224.82      232.56      8.68 o 
  -5   3   5        1.92        1.33      0.61 o 
  -4   3   5        2.52        3.91      0.63 o 
  -3   3   5      363.26      615.64     25.73 o 
  -2   3   5       44.02       41.19      1.06 o 
  -1   3   5      119.42      106.96      3.37 o 
   0   3   5      713.14      649.46     14.18 o 
   1   3   5      336.81      337.22      7.56 o 
   2   3   5       43.77       41.56      1.38 o 
   3   3   5      103.88       97.61      4.31 o 
   4   3   5      228.84      222.84      8.57 o 
  -5   4   5      126.38      113.13      3.79 o 
  -3   4   5      169.58      159.35      3.41 o 
  -2   4   5      493.29      455.02     13.07 o 
  -1   4   5       16.50       20.20      1.05 o 
   0   4   5       79.45       79.90      2.70 o 
   1   4   5       56.78       56.94      1.74 o 
   2   4   5      123.85      129.75      3.28 o 
   3   4   5       11.11       12.39      1.72 o 
  -4   5   5      107.43      105.66      2.48 o 
  -3   5   5       61.99       52.49      1.42 o 
  -2   5   5      117.08      118.16      3.81 o 
  -1   5   5      326.30      308.96      9.10 o 
   0   5   5       56.38       57.28      2.14 o 
   1   5   5       33.08       38.64      1.35 o 
   2   5   5      128.84      137.43      3.49 o 
  -3   6   5        0.48       -0.36      0.44 o 
  -2   6   5      101.75       93.66      3.21 o 
  -1   6   5      226.47      215.88      6.60 o 
   0   6   5       89.98       82.46      2.93 o 
   1   6   5       14.99       16.32      1.14 o 
  -1  -8   6       24.34       23.11      0.97 o 
   0  -8   6       42.60       47.81      0.99 o 
   1  -8   6       28.58       31.21      1.31 o 
  -3  -7   6        5.08        6.48      0.93 o 
  -2  -7   6      110.88      115.46      3.89 o 
  -1  -7   6        0.54        0.44      0.22 o 
   0  -7   6        1.40        0.69      0.24 o 
   1  -7   6      438.82      435.73      6.84 o 
   2  -7   6       41.00       39.67      0.95 o 
   3  -7   6       22.18       18.96      0.67 o 
  -4  -6   6        0.64        2.14      0.83 o 
  -3  -6   6        7.73        8.40      0.96 o 
  -2  -6   6      172.92      169.47      2.45 o 
  -1  -6   6        3.45        3.48      0.37 o 
   0  -6   6        1.81        2.47      0.38 o 
   1  -6   6      290.67      293.91      8.72 o 
   2  -6   6       16.37       15.22      1.02 o 
   3  -6   6       13.89       14.11      1.05 o 
  -4  -5   6       12.66       17.09      1.32 o 
  -3  -5   6      148.39      160.68      5.03 o 
  -2  -5   6       75.53       65.05      1.61 o 
  -1  -5   6       32.79       31.37      0.95 o 
   0  -5   6       93.89       82.18      1.91 o 
   1  -5   6      126.89      124.95      3.94 o 
   2  -5   6        0.48       -0.44      0.37 o 
   3  -5   6      332.38      328.83      9.70 o 
  -5  -4   6        1.73        1.28      0.75 o 
  -4  -4   6       24.59       26.96      1.52 o 
  -3  -4   6      780.22      772.56     21.12 o 
  -2  -4   6       29.14       25.31      0.80 o 
  -1  -4   6       75.45       75.78      1.74 o 
   0  -4   6     1579.14     1497.32     28.93 o 
   1  -4   6      237.82      213.27      6.33 o 
   2  -4   6      327.02      322.96      9.42 o 
   3  -4   6      155.11      161.48      4.98 o 
  -5  -3   6        3.81        4.31      0.85 o 
  -4  -3   6        1.06        0.20      0.64 o 
  -3  -3   6      344.93      322.29      9.14 o 
  -2  -3   6       12.13       13.31      0.54 o 
  -1  -3   6       23.03       21.03      0.65 o 
   0  -3   6     1111.16     1013.21     19.61 o 
   1  -3   6      196.03      159.80      3.62 o 
   2  -3   6       26.50       28.65      0.93 o 
   3  -3   6       73.18      134.64      3.21 o 
   4  -3   6      335.94      299.48     10.55 o 
  -5  -2   6       37.89       36.25      1.80 o 
  -4  -2   6       78.44       86.10      3.06 o 
  -3  -2   6      348.01      357.16     10.06 o 
  -2  -2   6       59.48       50.59      1.23 o 
  -1  -2   6      373.56      313.37      6.20 o 
   0  -2   6      287.47      266.90      4.57 o 
   1  -2   6       31.21       29.61      1.36 o 
   2  -2   6     1419.15     2463.29    123.89 o 
   3  -2   6       93.04       89.09      2.23 o 
   4  -2   6        0.59       -0.16      0.59 o 
  -5  -1   6      101.76      105.33      3.66 o 
  -4  -1   6      509.13      488.49     13.64 o 
  -3  -1   6       35.52       38.35      1.04 o 
  -2  -1   6       11.85        8.77      0.44 o 
  -1  -1   6      864.78      797.75     17.61 o 
   0  -1   6      132.72      122.17      2.17 o 
   1  -1   6      236.41      421.61     30.00 o 
   2  -1   6      547.23      508.90     11.08 o 
   3  -1   6      235.31      238.39      7.09 o 
   4  -1   6        0.89       -0.19      0.68 o 
  -6   0   6        0.14        1.12      0.79 o 
  -5   0   6       23.01       25.51      1.49 o 
  -4   0   6      226.91      218.73      6.48 o 
  -3   0   6       40.49       36.91      1.02 o 
  -2   0   6      528.16      552.33     10.83 o 
  -1   0   6      631.98      603.62     24.73 o 
   0   0   6      451.70      833.10     26.55 o 
   1   0   6        0.83        0.83      0.30 o 
   2   0   6       52.57       45.02      1.30 o 
   3   0   6      148.20      145.15      3.47 o 
   4   0   6       80.39       70.07      3.21 o 
  -5   1   6       45.29       43.20      1.94 o 
  -4   1   6       22.51       23.41      1.29 o 
  -3   1   6      189.02      178.40      3.73 o 
  -2   1   6     1307.42     1233.94     23.88 o 
   0   1   6      217.29      206.23      4.71 o 
   1   1   6     2435.05     2255.21     48.09 o 
   2   1   6       32.82       32.03      1.08 o 
   3   1   6        1.41        0.79      0.76 o 
   4   1   6       65.23       59.74      2.97 o 
  -5   2   6      153.11      123.70      4.07 o 
  -4   2   6       77.22       71.41      2.53 o 
  -3   2   6        2.08        2.44      0.33 o 
  -2   2   6      756.34     1325.76     28.41 o 
  -1   2   6       59.80       60.02      2.08 o 
   0   2   6       10.96        8.57      0.58 o 
   1   2   6      795.35      704.09     15.42 o 
   2   2   6       83.83       80.57      2.32 o 
   3   2   6        2.26        2.46      0.96 o 
   4   2   6       21.98       22.17      1.89 o 
  -5   3   6      104.53       96.78      3.38 o 
  -4   3   6        0.41        0.08      0.49 o 
  -3   3   6      221.67      380.89     15.98 o 
  -2   3   6      450.09      426.38     16.75 o 
  -1   3   6      121.37      111.51      3.53 o 
   0   3   6       93.72      100.98      3.30 o 
   1   3   6      345.34      329.06      7.46 o 
   2   3   6      102.58       98.82      2.65 o 
   3   3   6      214.80      201.97      7.97 o 
  -4   4   6      108.26      202.64      6.03 o 
  -3   4   6      497.12      487.12     11.55 o 
  -2   4   6        3.41        3.29      0.52 o 
  -1   4   6        6.85        7.12      0.67 o 
   0   4   6      417.49      390.95     11.36 o 
   1   4   6        1.00        0.98      0.43 o 
   2   4   6       45.02       47.09      1.60 o 
  -4   5   6       14.85       17.25      0.86 o 
  -3   5   6      313.35      314.98      6.46 o 
  -2   5   6       18.28       17.18      1.06 o 
  -1   5   6       15.53       16.24      1.05 o 
   0   5   6      457.87      453.45     13.21 o 
   1   5   6      146.21      154.78      3.88 o 
  -2   6   6       26.34       23.38      1.26 o 
  -1   6   6       49.23       48.39      2.01 o 
   0   6   6       16.05       14.32      1.10 o 
   0  -8   7       13.78       14.52      0.51 o 
  -2  -7   7        0.61        0.53      0.69 o 
  -1  -7   7      100.55       92.39      1.49 o 
   0  -7   7       89.24       92.34      1.51 o 
   1  -7   7       30.82       31.97      1.53 o 
   2  -7   7      138.94      145.01      2.25 o 
  -3  -6   7        7.23        7.97      0.97 o 
  -2  -6   7        5.99        7.61      0.29 o 
  -1  -6   7       67.83       64.48      1.65 o 
   0  -6   7       71.13       66.31      1.68 o 
   1  -6   7       13.57       12.80      0.92 o 
   2  -6   7       37.79       42.56      1.84 o 
   3  -6   7       42.48       48.40      2.08 o 
  -4  -5   7        3.93        3.10      0.85 o 
  -3  -5   7      139.01      135.26      4.36 o 
  -2  -5   7      243.28      235.97      4.90 o 
  -1  -5   7       40.79       34.58      1.03 o 
   0  -5   7       38.11       36.32      1.04 o 
   1  -5   7      336.32      312.63      9.18 o 
   2  -5   7      211.93      198.41      6.07 o 
   3  -5   7        6.03        4.95      0.65 o 
  -5  -4   7       27.05       31.66      1.80 o 
  -4  -4   7        1.56        2.05      0.73 o 
  -3  -4   7       20.12       19.60      1.26 o 
  -2  -4   7      209.95      202.15      4.20 o 
  -1  -4   7       66.11       64.26      1.54 o 
   0  -4   7        0.60        1.34      0.28 o 
   1  -4   7      288.03      257.10      7.59 o 
   2  -4   7      162.02      159.70      4.94 o 
   3  -4   7      101.37       98.85      3.31 o 
  -5  -3   7       16.73       16.81      1.33 o 
  -4  -3   7        0.33       -0.16      0.61 o 
  -3  -3   7       65.56       65.55      2.38 o 
  -2  -3   7       47.50       42.52      1.34 o 
  -1  -3   7      337.74      290.46      5.82 o 
   0  -3   7      346.23      308.27      6.15 o 
   1  -3   7      209.34      202.91      6.06 o 
   2  -3   7      198.85      212.35      6.36 o 
   3  -3   7      363.57      641.84     23.30 o 
   4  -3   7      110.30       91.84      3.82 o 
  -5  -2   7        0.42       -0.45      0.73 o 
  -4  -2   7      224.18      231.70      6.91 o 
  -3  -2   7      426.04      419.28     11.70 o 
  -2  -2   7        2.73        2.46      0.29 o 
  -1  -2   7       74.94       69.52      1.58 o 
   0  -2   7      809.84      744.99     12.49 o 
   1  -2   7      137.29      115.76      6.71 o 
   2  -2   7      108.30      172.35      8.68 o 
   3  -2   7      238.42      229.09      8.92 o 
   4  -2   7      287.92      263.70      9.50 o 
  -5  -1   7        0.19        0.03      0.73 o 
  -4  -1   7      118.55      116.28      3.82 o 
  -3  -1   7      460.02      459.35      9.24 o 
  -2  -1   7       51.82       46.87      1.18 o 
  -1  -1   7       15.34       17.65      1.70 o 
   0  -1   7     1330.25     1237.93     26.53 o 
   1  -1   7      265.22      490.83     52.89 o 
   2  -1   7      104.93       99.37      2.48 o 
   3  -1   7       95.13       99.68      2.53 o 
   4  -1   7      228.80      210.28      7.85 o 
  -5   0   7        1.17        1.32      0.67 o 
  -4   0   7       91.65       94.17      3.21 o 
  -3   0   7       53.25       56.22      1.42 o 
  -2   0   7      528.61      505.89      9.97 o 
  -1   0   7      306.13      275.14      8.18 o 
   0   0   7      218.39      396.84     19.98 o 
   1   0   7       82.05       80.20      2.52 o 
   2   0   7      112.29       88.35      2.27 o 
   3   0   7      191.71      186.09      4.38 o 
   4   0   7        2.28        0.84      0.87 o 
  -5   1   7       32.84       31.06      1.64 o 
  -4   1   7      338.08      309.78      8.88 o 
  -3   1   7        6.27        7.87      0.50 o 
  -2   1   7       22.54       22.55      1.56 o 
  -1   1   7      894.88     1451.61     40.75 o 
   0   1   7      489.74      484.48     10.68 o 
   1   1   7        1.86        2.59      0.53 o 
   2   1   7      328.69      282.93     10.37 o 
   3   1   7      329.46      315.96     11.40 o 
   4   1   7       56.80       56.68      3.01 o 
  -5   2   7       30.99       29.85      1.61 o 
  -4   2   7      117.05      100.85      3.34 o 
  -3   2   7        0.49        0.18      0.28 o 
  -2   2   7      121.17      215.53      9.79 o 
  -1   2   7      363.58      335.60      9.82 o 
   0   2   7      119.94      120.09      2.99 o 
   1   2   7        8.30        8.14      0.61 o 
   2   2   7       20.30       17.80      0.88 o 
   3   2   7      304.83      274.88     10.29 o 
  -5   3   7       39.93       40.38      1.90 o 
  -4   3   7       37.71       34.84      1.57 o 
  -3   3   7      519.88      928.86     40.32 o 
  -2   3   7      232.39      220.14      6.64 o 
  -1   3   7      124.59      120.33      3.87 o 
   0   3   7       41.73       41.71      1.74 o 
   1   3   7      260.38      239.17      5.61 o 
   2   3   7       68.76       66.91      1.99 o 
   3   3   7        0.25       -0.09      1.25 o 
  -4   4   7       23.37       37.41      1.69 o 
  -3   4   7      102.57      105.16      2.89 o 
  -2   4   7      180.94      176.26      5.46 o 
  -1   4   7       16.65       19.70      1.09 o 
   0   4   7       35.72       35.82      1.62 o 
   1   4   7      211.27      213.77      5.11 o 
   2   4   7       62.06       67.16      2.16 o 
  -3   5   7       33.45       35.00      1.61 o 
  -2   5   7      166.95      164.15      5.20 o 
  -1   5   7      123.62      121.02      4.01 o 
   0   5   7       77.29       73.39      2.75 o 
   1   5   7       46.56       49.03      2.13 o 
  -2  -7   8        0.22        0.73      0.65 o 
  -1  -7   8        0.32        0.33      0.36 o 
   0  -7   8      115.25      104.66      2.51 o 
   1  -7   8        8.09        8.16      0.81 o 
   2  -7   8        8.08        9.70      0.97 o 
  -3  -6   8        1.62        0.80      0.72 o 
  -2  -6   8       22.38       23.86      1.28 o 
  -1  -6   8      110.19      106.05      2.47 o 
   0  -6   8       46.27       40.71      1.20 o 
   1  -6   8       54.70       49.28      1.97 o 
   2  -6   8      172.06      165.58      5.28 o 
   3  -6   8       79.51       83.55      3.07 o 
  -4  -5   8      159.48      171.02      5.52 o 
  -3  -5   8        0.70        0.81      0.64 o 
  -2  -5   8       58.23       55.34      1.47 o 
  -1  -5   8      494.76      465.50      9.28 o 
   0  -5   8       89.91       87.65      2.81 o 
   1  -5   8       22.06       19.47      1.10 o 
   2  -5   8      246.67      233.49      7.09 o 
   3  -5   8      164.70      164.65      5.26 o 
  -4  -4   8       93.83       86.57      3.17 o 
  -3  -4   8       14.48       15.30      1.12 o 
  -2  -4   8        2.97        3.37      0.42 o 
  -1  -4   8      251.24      233.14      4.79 o 
   0  -4   8       76.19       66.50      2.00 o 
   1  -4   8       46.01       46.06      1.81 o 
   2  -4   8        7.90        9.87      0.80 o 
   3  -4   8      126.47      140.74      4.54 o 
  -5  -3   8       20.18       24.23      1.60 o 
  -4  -3   8       22.71       22.97      1.44 o 
  -3  -3   8       14.45       13.47      1.00 o 
  -2  -3   8      368.19      352.58      7.05 o 
  -1  -3   8      119.14      111.63      2.44 o 
   0  -3   8        1.23        1.18      0.27 o 
   1  -3   8      819.60      781.33     22.18 o 
   2  -3   8      123.56      119.07      3.83 o 
   3  -3   8       12.86       19.04      1.14 o 
  -5  -2   8      104.82       99.72      3.59 o 
  -4  -2   8        1.87        0.63      0.71 o 
  -3  -2   8      151.88      148.90      4.55 o 
  -2  -2   8      296.10      260.20      5.28 o 
  -1  -2   8       18.44       15.90      0.60 o 
   0  -2   8      149.61      141.64      3.33 o 
   1  -2   8      412.58      377.61     15.10 o 
   2  -2   8      156.66      282.78     17.94 o 
   3  -2   8        4.37        5.13      0.50 o 
   4  -2   8        3.59        4.17      0.96 o 
  -5  -1   8       50.13       47.60      2.16 o 
  -4  -1   8        7.60        9.60      0.94 o 
  -3  -1   8       74.47       72.31      1.74 o 
  -2  -1   8      165.07      155.09      3.93 o 
  -1  -1   8      335.61      314.15      9.16 o 
   0  -1   8      236.73      212.42      4.85 o 
   1  -1   8       22.99       43.17      3.64 o 
   2  -1   8       29.04       28.28      1.18 o 
   3  -1   8       87.18       68.77      1.91 o 
   4  -1   8       29.32       29.10      1.97 o 
  -5   0   8        2.19        2.52      0.76 o 
  -4   0   8       15.35       13.75      1.08 o 
  -3   0   8      574.30      544.78     10.77 o 
  -2   0   8        1.17        1.22      0.31 o 
  -1   0   8      104.57      107.98      3.47 o 
   0   0   8     1523.01     2627.89    144.97 o 
   1   0   8       31.88       27.58      1.02 o 
   2   0   8        6.02        5.32      0.94 o 
   3   0   8      188.29      179.92      4.31 o 
  -5   1   8        2.67        1.68      0.76 o 
  -4   1   8       88.55       83.95      2.94 o 
  -3   1   8      389.65      374.87      8.01 o 
  -2   1   8       40.97       36.21      1.52 o 
  -1   1   8       31.19       43.09      1.72 o 
   0   1   8      630.37      574.46     12.60 o 
   1   1   8      117.04      112.83      2.85 o 
   2   1   8        1.36        1.66      0.39 o 
   3   1   8       18.98       17.45      1.76 o 
  -5   2   8        1.65        1.12      0.76 o 
  -4   2   8       79.37       76.48      2.77 o 
  -3   2   8       58.67       53.44      1.43 o 
  -2   2   8       23.93       36.05      1.56 o 
  -1   2   8      169.98      155.20      4.90 o 
   0   2   8      150.03      139.87      4.50 o 
   1   2   8       13.12       14.35      0.83 o 
   2   2   8      285.10      265.95      6.20 o 
   3   2   8       64.16       59.59      3.39 o 
  -4   3   8      277.94      255.88      7.51 o 
  -3   3   8       21.64       39.56      1.70 o 
  -2   3   8       36.51       35.44      1.60 o 
  -1   3   8      580.12      550.84     15.93 o 
   0   3   8        1.78        2.67      0.60 o 
   1   3   8       33.76       33.31      1.61 o 
   2   3   8       66.44       65.52      2.27 o 
  -3   4   8        0.35       -0.66      0.44 o 
  -2   4   8        0.38        0.41      0.48 o 
  -1   4   8      267.78      250.91      7.65 o 
   0   4   8      171.43      179.39      5.74 o 
   1   4   8        1.47        3.15      1.36 o 
  -1   5   8       12.18       11.58      1.01 o 
  -1  -7   9       14.86       13.63      0.74 o 
   0  -7   9        4.83        5.17      0.55 o 
   1  -7   9       13.25       14.24      1.10 o 
  -3  -6   9       35.06       41.08      2.00 o 
  -2  -6   9       20.10       19.60      0.84 o 
  -1  -6   9       29.94       25.72      0.94 o 
   0  -6   9      126.46      113.13      2.62 o 
   1  -6   9       69.78       71.00      2.65 o 
   2  -6   9       10.83       11.21      0.98 o 
  -4  -5   9       22.13       23.48      1.60 o 
  -3  -5   9       77.63       93.22      3.31 o 
  -2  -5   9       21.32       24.20      0.88 o 
  -1  -5   9        1.13        0.87      0.34 o 
   0  -5   9      141.20      131.99      2.92 o 
   1  -5   9      126.86      127.34      4.17 o 
   2  -5   9        2.77        3.81      0.67 o 
   3  -5   9        3.33        4.33      0.73 o 
  -4  -4   9       29.24       30.36      1.69 o 
  -3  -4   9        2.37        2.36      0.67 o 
  -2  -4   9        9.32       10.10      1.03 o 
  -1  -4   9      121.03      114.92      2.55 o 
   0  -4   9       65.96       60.03      2.20 o 
   1  -4   9       27.58       28.48      1.38 o 
   2  -4   9      188.85      191.35      5.98 o 
   3  -4   9      104.38       97.64      3.42 o 
  -4  -3   9       83.14       91.63      3.26 o 
  -3  -3   9       19.77       19.67      1.18 o 
  -2  -3   9        4.30        5.91      0.43 o 
  -1  -3   9      622.69      567.13     11.18 o 
   0  -3   9       22.78       22.94      1.17 o 
   1  -3   9      106.87       97.79      3.30 o 
   2  -3   9      246.86      229.48      6.99 o 
   3  -3   9      339.99      555.11     16.06 o 
  -5  -2   9       38.22       42.97      2.08 o 
  -4  -2   9      144.69      140.93      4.52 o 
  -3  -2   9       41.98       41.00      1.76 o 
  -2  -2   9        0.58        0.44      0.26 o 
  -1  -2   9      302.46      272.31      8.05 o 
   0  -2   9      125.06      125.60      4.02 o 
   1  -2   9       10.34       11.40      0.74 o 
   3  -2   9       75.58       66.00      2.85 o 
  -5  -1   9       45.25       42.37      2.01 o 
  -4  -1   9        0.76        0.79      0.60 o 
  -3  -1   9       61.21       58.37      1.50 o 
  -2  -1   9       97.29       83.65      2.78 o 
  -1  -1   9      235.05      220.46      6.63 o 
   0  -1   9       62.79       62.12      1.73 o 
   1  -1   9      140.91      244.59      8.77 o 
   2  -1   9      150.36      132.71      6.99 o 
   3  -1   9       18.10       15.59      0.83 o 
  -5   0   9       66.07       56.82      2.34 o 
  -4   0   9        0.60        0.11      0.59 o 
  -3   0   9       16.66       17.08      0.71 o 
  -2   0   9      637.53      583.02     16.65 o 
  -1   0   9      135.41      140.16      4.40 o 
   0   0   9        1.85        3.10      0.52 o 
   1   0   9      338.65      298.76      8.59 o 
   2   0   9      517.21      462.04     10.31 o 
   3   0   9       24.15       20.95      1.96 o 
  -4   1   9       34.56       32.26      1.60 o 
  -3   1   9        4.71        3.87      0.56 o 
  -2   1   9       48.54       47.27      1.86 o 
  -1   1   9        7.56       14.76      0.96 o 
   0   1   9        6.64        6.04      0.67 o 
   1   1   9        2.72        3.18      0.46 o 
   2   1   9      156.89      144.06      3.60 o 
  -4   2   9      147.23      145.07      4.60 o 
  -3   2   9       89.84       76.04      2.71 o 
  -2   2   9      115.91      187.87      5.86 o 
  -1   2   9       67.47       60.90      2.33 o 
   0   2   9      394.72      344.00     10.21 o 
   1   2   9       68.89       67.64      1.98 o 
   2   2   9        7.79        8.37      1.00 o 
  -3   3   9      172.04      290.50      8.76 o 
  -2   3   9       25.75       29.38      1.48 o 
  -1   3   9       13.18       14.63      1.08 o 
   0   3   9      160.04      153.64      5.04 o 
   1   3   9       57.70       55.80      1.79 o 
  -2   4   9       21.00       23.70      1.38 o 
  -1   4   9       92.13       85.50      3.17 o 
   0   4   9       55.19       60.03      2.50 o 
  -2  -6  10      150.15      151.87      3.42 o 
  -1  -6  10       40.79       39.93      2.05 o 
   0  -6  10        0.31        0.83      0.52 o 
   1  -6  10       94.22       86.79      3.15 o 
  -3  -5  10        8.67       11.25      1.05 o 
  -2  -5  10       41.19       35.65      1.14 o 
  -1  -5  10        0.28        0.32      0.69 o 
   0  -5  10       30.25       29.64      1.45 o 
   1  -5  10       13.72       13.96      1.04 o 
   2  -5  10       44.64       52.14      2.21 o 
  -4  -4  10        5.48        6.81      0.96 o 
  -3  -4  10       49.40       53.98      2.16 o 
  -2  -4  10        6.36        7.71      0.55 o 
  -1  -4  10        0.24        0.53      0.41 o 
   0  -4  10      418.48      378.98     11.14 o 
   1  -4  10       35.41       36.60      1.68 o 
   2  -4  10        0.84        0.45      0.52 o 
  -4  -3  10       40.90       40.72      1.93 o 
  -3  -3  10      126.25      118.05      3.78 o 
  -2  -3  10       87.72       87.12      2.05 o 
  -1  -3  10       10.19       11.39      0.87 o 
   0  -3  10      132.01      127.14      4.17 o 
   1  -3  10       42.94       40.51      1.80 o 
   2  -3  10        0.30       -0.20      0.47 o 
   3  -3  10        6.18       10.90      0.94 o 
  -4  -2  10       57.90       63.93      2.50 o 
  -3  -2  10       34.76       36.94      1.61 o 
  -2  -2  10       28.71       27.97      1.29 o 
  -1  -2  10      164.37      143.75      4.55 o 
   0  -2  10       18.38       17.27      1.04 o 
   1  -2  10       32.82       32.02      1.50 o 
   2  -2  10       91.42      129.03      4.30 o 
   3  -2  10       14.65       15.12      1.06 o 
  -4  -1  10      100.83       98.04      3.38 o 
  -3  -1  10       35.62       34.02      1.48 o 
  -2  -1  10       32.88       31.23      1.38 o 
  -1  -1  10      762.63      689.80     19.71 o 
   0  -1  10       35.61       39.86      1.72 o 
   1  -1  10        0.35        0.72      0.64 o 
   2  -1  10      184.86      165.81      5.01 o 
  -4   0  10      123.73      118.56      3.91 o 
  -3   0  10        5.74        5.35      0.57 o 
  -2   0  10        1.22        2.36      0.49 o 
  -1   0  10      295.84      270.55      8.06 o 
   0   0  10       20.26       34.59      1.53 o 
   1   0  10        6.13        5.52      0.67 o 
   2   0  10       40.63       40.10      3.05 o 
  -3   1  10        0.78        0.77      0.44 o 
  -2   1  10       74.67       68.54      2.49 o 
  -1   1  10        7.65       11.94      0.90 o 
   0   1  10        0.77        1.37      0.52 o 
   1   1  10      206.92      190.36      4.56 o 
   2   1  10       31.79       28.93      2.08 o 
  -3   2  10       31.13       27.41      1.41 o 
  -1   2  10       62.73       58.33      2.32 o 
   0   2  10        3.77        3.83      0.69 o 
   1   2  10       85.03       74.45      2.15 o 
  -2   3  10       99.60       95.91      3.45 o 
  -1   3  10       52.40       54.94      2.32 o 
   0   3  10        2.35        4.59      0.79 o 
  -1  -6  11       54.76       49.57      2.09 o 
   0  -6  11       26.91       27.93      1.49 o 
  -2  -5  11       23.27       27.01      1.17 o 
  -1  -5  11        0.22        0.85      0.53 o 
   0  -5  11        0.22        1.12      0.55 o 
   1  -5  11       89.19       85.97      3.18 o 
  -3  -4  11        0.15        0.39      0.61 o 
  -2  -4  11      206.09      204.02      6.28 o 
  -1  -4  11       25.62       27.92      1.40 o 
   0  -4  11       13.07       13.20      1.04 o 
   1  -4  11      121.91      115.47      3.98 o 
   2  -4  11      150.58      137.90      4.66 o 
  -3  -3  11       18.54       17.57      1.16 o 
  -2  -3  11      144.15      130.32      4.23 o 
  -1  -3  11       41.46       38.70      1.73 o 
   0  -3  11        2.81        2.70      0.60 o 
   1  -3  11       37.22       41.80      1.90 o 
   2  -3  11       25.43       21.72      1.33 o 
  -4  -2  11       21.56       19.98      1.33 o 
  -2  -2  11       28.20       27.57      1.32 o 
  -1  -2  11        2.62        2.48      0.55 o 
   0  -2  11      157.14      137.68      4.50 o 
   1  -2  11      147.46      139.95      4.59 o 
   2  -2  11       29.82       45.75      2.04 o 
  -3  -1  11      141.24      148.28      4.72 o 
  -2  -1  11       24.90       25.75      1.29 o 
  -1  -1  11       14.71       14.83      1.02 o 
   0  -1  11      154.32      162.50      5.24 o 
   1  -1  11      325.65      556.40     16.18 o 
   2  -1  11        4.66        4.86      0.59 o 
  -3   0  11       53.23       46.34      1.82 o 
  -2   0  11       15.50       14.84      0.96 o 
  -1   0  11        2.19        2.78      0.55 o 
   0   0  11        2.01        2.49      0.57 o 
   1   0  11       37.78       34.66      2.00 o 
  -3   1  11       22.88       22.28      1.18 o 
  -2   1  11        3.12        2.91      0.60 o 
   0   1  11       54.52       54.51      2.18 o 
   1   1  11        9.16        8.37      0.67 o 
  -2   2  11       13.62       21.89      1.32 o 
  -1   2  11      142.69      143.67      4.74 o 
   0   2  11       66.52       63.27      2.50 o 
  -1  -5  12       78.90       85.06      3.15 o 
  -2  -4  12        4.36        6.44      0.77 o 
  -1  -4  12       91.09       83.64      3.06 o 
   0  -4  12       24.91       22.94      1.37 o 
  -2  -3  12      105.38       97.36      3.39 o 
  -1  -3  12        1.03        1.21      0.56 o 
   0  -3  12        4.35        4.10      0.73 o 
   1  -3  12       72.03       66.62      2.70 o 
  -2  -2  12      132.46      114.33      3.82 o 
  -1  -2  12        5.50        7.09      0.77 o 
   0  -2  12        1.69        1.66      0.56 o 
   1  -2  12      135.83      122.05      4.15 o 
  -3  -1  12        5.50        8.62      0.83 o 
  -2  -1  12      152.40      152.79      4.96 o 
  -1  -1  12       11.31       13.57      1.08 o 
   0  -1  12       21.69       25.72      1.48 o 
   1  -1  12       22.12       33.24      1.66 o 
  -2   0  12        0.24        0.23      0.45 o 
  -1   0  12        4.64        3.51      0.63 o 
                                                 
